# Supplementary material for: Preparation of Hydrophobic Purple Sweet Potato-Based Intelligent Packaging Films by Stearic Acid Coating and Heat Pressing Treatments
Source: Foods. 2025 Apr 5;14(7):1276. doi: 10.3390/foods14071276 (PMC11988679; doi:10.3390/foods14071276)
Supplement: Supplementary file 1 [file foods-14-01276-s001.zip]

Archive with 1 entries (1 files):
- foods-3551555-supplementary.pdf
